# Supplementary material for: A systematic evaluation of state-of-the-art deconvolution methods in spatial transcriptomics: insights from cardiovascular disease and chronic kidney disease
Source: Front Bioinform. 2024 Mar 27;4:1352594. doi: 10.3389/fbinf.2024.1352594 (PMC11004278; doi:10.3389/fbinf.2024.1352594)
Supplement: Supplementary file 1 [file Table2.xlsx]

## Sheet: Read Me
True and false predictions by each method were determined allowing for precision, recall and AUROC metrics to be calculated.

## Sheet: Supplementary Table 2
	C2L	RCTD	DWLS
True Positives	81	90	94
False Negatives	28	19	15
False Positives	54	160	152
True Negatives	10997	10899	10891
