# Supplementary material for: A systematic evaluation of state-of-the-art deconvolution methods in spatial transcriptomics: insights from cardiovascular disease and chronic kidney disease
Source: Front Bioinform. 2024 Mar 27;4:1352594. doi: 10.3389/fbinf.2024.1352594 (PMC11004278; doi:10.3389/fbinf.2024.1352594)
Supplement: Supplementary file 3 [file Table3.xlsx]

## Sheet: Read Me
Represents the markers used for deconvolution by all 3 methods in CVD dataset. For RCTD and spatialDWLS the top 10 marker genes per cell type are shown as determined by the supervised step of the methods. RCTD and spatialDWLS have similar log-fold-change based approaches to marker selection. For Cell2location the genes with the highest estimated expression per cell type are shown. Cell2location e…

## Sheet: Supplementary Table 3
RCTD Top 10 genes per cell type by logFC and expression threshold
B cells	Endothelial cells	Fibroblasts	Macrophages and MDSCs	Mast cells	NK and T cells	SMC/Fibroblast hybrid	SMC maintype	SMC subtype
IGLC7	SELE	CXCL14	FCN1	TPSD1	PRF1	TNFRSF11B	RERGL	DLX6
IGHD	ITLN1	PLA2G2A	S100A12	CPA3	KLRD1	SUGCT	CCL21	SUCNR1
VPREB3	ACKR1	HP	S100A8	MS4A2	GNLY	KRT18	CSRP2	DLX5
TNFRSF13B	STC1	APOD	OLR1	TPSB2	NKG7	SERPINE1	CNN1	SOST
CD79A	CCL14	MYOC	S100A9	SLC18A2	CD8A	COL8A1	ACTG2	SAMD11
TNFRSF13C	ECSCR	MFAP5	IL1B	CALB2	CD247	AEBP1	STEAP4	RGS7BP
BANK1	MMRN1	CFD	IL1RN	HDC	CD3E	ASPN	PTP4A3	THSD4
MS4A1	CLDN5	SCARA5	C1QC	ADCYAP1	CD8B	LTBP2	PLN	PDE5A
IGHG1	FAM110D	PI16	F13A1	CTSG	KLRB1	KRT8	C11orf96	ACTC1
IGHG3	CLEC14A	FBLN1	SERPINA1	RHEX	GZMB	INHBA	SORBS2	MECOM
DWLS Top 10 genes per cell type by logFC based ranking
B cells	Endothelial cells	Fibroblasts	Macrophages and MDSCs	Mast cells	NK and T cells	SMC/Fibroblast hybrid	SMC maintype	SMC subtype
CD79A	IFITM3	MGP	TYROBP	TPSAB1	PTPRC	IGFBP7	TAGLN	IGFBP7
CD74	IFI27	C1R	AIF1	TPSB2	IL32	MGP	CALD1	FRZB
CD37	RAMP2	IGFBP7	FCER1G	CPA3	BTG1	BGN	MYL9	TPM2
HLA-DRA	PECAM1	GSN	FTL	HPGDS	CXCR4	TAGLN	ACTA2	RAMP1
MS4A1	IGFBP4	IGFBP6	CD14	MS4A2	CD69	CALD1	IGFBP7	MYL9
HLA-DPB1	RNASE1	LUM	HLA-DRA	SRGN	CD2	MYL9	TPM2	SOD3
HLA-DPA1	VWF	DCN	HLA-DRB1	HDC	CD52	TPM2	TPM1	OGN
IGKC	ID1	FBLN1	CD74	GATA2	CCL5	FN1	DSTN	IGFBP2
BTG1	SPARCL1	APOD	LYZ	HPGD	GZMA	ACTA2	C11orf96	TAGLN
IGLC2	ACKR1	CFD	HLA-DPA1	AREG	CCL4	CTGF	RGS5	ACTA2
Cell2location Top 10 genes per cell type by estimated expression
B cells	Endothelial cells	Fibroblasts	Macrophages and MDSCs	Mast cells	NK and T cells	SMC/Fibroblast hybrid	SMC maintype	SMC subtype
MALAT1	MALAT1	MALAT1	MALAT1	MALAT1	MALAT1	MALAT1	MALAT1	MALAT1
IGKC	B2M	MGP	FTL	FTH1	B2M	MGP	TAGLN	IGFBP7
IGLC2	RPL10	IGFBP7	FTH1	TPSAB1	RPL10	IGFBP7	VIM	VIM
IGHM	VIM	CFD	CD74	TPSB2	EEF1A1	TAGLN	IGFBP7	RPLP1
IGHA1	EEF1A1	GSN	HLA-DRA	EEF1A1	RPL41	VIM	ACTA2	MGP
IGLC3	RPL41	DCN	B2M	RPL10	RPLP1	RPLP1	RPLP1	EEF1A1
RPLP1	MGP	VIM	MT-CO1	RPL41	RPS12	EEF1A1	EEF1A1	TAGLN
B2M	TPT1	APOD	HLA-DRB1	B2M	MT-CO1	S100A6	RPL10	S100A6
RPL10	RPL13	FTH1	TMSB4X	TPT1	RPL13	RPL10	ACTB	RPL10
IGHG1	RPS12	RPL10	HLA-DPA1	RPL34	TPT1	ACTA2	TPM2	S100A4
