# Supplementary material for: A systematic evaluation of state-of-the-art deconvolution methods in spatial transcriptomics: insights from cardiovascular disease and chronic kidney disease
Source: Front Bioinform. 2024 Mar 27;4:1352594. doi: 10.3389/fbinf.2024.1352594 (PMC11004278; doi:10.3389/fbinf.2024.1352594)
Supplement: Supplementary file 7 [file Table1.xlsx]

## Sheet: ReadMe
RMSRD is calculated per sample and the mean and sd is presented instead of the overall value for clarification supporting Figure 4 around inter-method agreement assessment in CVD samples.

## Sheet: Supplementary Table 1
	Cell2location / DWLS (mean ± sd)			Cell2location / RCTD			RCTD / DWLS
				(mean ± sd)			(mean ± sd)
B-cells	1.36	±	0.31	0.96	±	0.37	1.34	±	0.3
ECs	0.81	±	0.25	0.6	±	0.2	0.9	±	0.25
FBs	0.86	±	0.29	0.53	±	0.2	0.68	±	0.36
Mø/MDSCs	0.69	±	0.16	0.39	±	0.11	0.69	±	0.23
Mast cells	1.64	±	0.21	0.9	±	0.29	1.39	±	0.44
NK/T-cells	1.63	±	0.22	0.92	±	0.19	1.42	±	0.27
SMC/FB hybrids	0.99	±	0.16	0.8	±	0.26	0.99	±	0.18
SMC(main)	1.04	±	0.29	0.74	±	0.34	1.05	±	0.24
SMC(sub)	1.88	±	0.15	1.15	±	0.2	1.93	±	0.06
